# Supplementary material for: Structural basis for the activation of a compact CRISPR-Cas13 nuclease
Source: Nat Commun. 2023 Sep 20;14:5845. doi: 10.1038/s41467-023-41501-5 (PMC10511502; doi:10.1038/s41467-023-41501-5)
Supplement: Supplementary file 4 — Source Data [file 41467_2023_41501_MOESM4_ESM.xlsx]

## Sheet: Fig. 1 b-e, 1g
Fig. 1b
Fig. 1c
Fig. 1d
Fig. 1e
Fig. 1g

## Sheet: Fig. 2b
Fig. 2b	fluorescence (A.U.) raw data at 60 min
T0			T1			T2			T3			T4			T5			T6			T7			T8			T9			T10
2948	2895	2907	2214	1937	1762	1183	1322	1229	245	352	-49	3328	2712	2816	2213	1979	1881	1504	1130	1419	782	707	515	539	490	551	998	663	797	460	711	690

## Sheet: Fig. 4e, g
Fig. 4e	fluorescence (A.U.) raw data at 60 min
WT			K54A			K54E			K57A			R155A/R156A			R179A			R179E/R180E			K188E			R191E			K188E/R191E			R204E			K243E/K245E			R681A
3231	2635	3121	1033	1059	906	265	488	643	1797	1611	1180	1059	1059	643	1631	1581	1045	1559	1683	1229	361	-81	330	595	328	621	342	92	185	1147	1043	993	444	319	433	1512	1691	1600
Fig. 4g	fluorescence (A.U.) raw data at 60 min
T1			T18			T19			T20			T21			T22			T23
2527	2809	2456	1828	1687	1821	225	217	-20	746	757	732	1245	1176	1063	814	772	716	2204	1909	2278

## Sheet: Fig. 5c, e, g, Suppl.Fig.9 a-b
Fig. 5c	fluorescence (A.U.) raw data
Time (min)	WT			R194E			R608E/K609E			K645E			R719E			R719A			K748E
5	168	272	329	135	55	53	-144	-256	110	-87	72	21	-47	-272	-21	223	147	41	259.5	96	94.5
10	810	470	816	63	36	9	-38	10	27	30	70	109	3	-162	-21	288	87	-4	163.5	283.5	70.5
15	979	849	1174	63	75	189	-149	-10	144	-44	28	106	-57	-126	-34	184	56	60	385.5	147	154.5
20	1419	1254	1459	-48	18	-7	8	-15	92	152	221	177	-75	-32	-131	236	67	210	283.5	217.5	193.5
25	1749	1710	1650	126	40	98	-209	-143	35	58	98	190	-51	-70	32	296	96	88	649.5	289.5	417
30	1892	1769	1985	280	52	172	-124	-76	42	-36	68	276	88	-34	75	79	124	148	543	591	465
35	2303	2142	2439	196	-5	232	-19	-135	114	29	178	211	18	-123	58	232	97	65	700.5	706.5	747
40	2361	2514	2489	347	16	243	26	-57	124	22	161	280	151	-136	84	191	242	211	976.5	1326	822
45	2774	2533	2773	327	326	303	61	35	95	160	200	75	127	-86	94	231	219	130	1279.5	856.5	1015.5
50	2758	2704	3045	295	273	275	142	7	217	145	159	339	93	202	63	253	252	256	1339.5	1254	1200
55	2851	2700	3085	344	260	296	-93	155	182	399	161	364	116	-52	203	335	189	263	1455	1320	1252.5
60	3231	2635	3121	303	191	364	152	174	157	266	239	241	96	-53	60	421	248	189	1747.5	1524	1446
Fig. 5e, Supplementary Fig. 9a
				Data included in figure are shown in the dashed box					Data included in figure are shown in the dashed box
Numeric source data for statistic analysis
Report RNA	R11			R12			R13			R14			R15			R16			R17
Cleavage (%)	7.2	5.2	6	59.491	55	62.491	88.525	90.525	93.525	98.733	96.733	97.733	87.435	90.435	93.435	96.797	98.797	95.797	95.969	97.969	96.969
Fig. 5g, Supplementary Fig. 9b
Numeric source data for statistic analysis
Target RNA	Tg10UC			Tg15UC			Tg20UC			Tg25UC			Tg30UC			Tg40UC
Cleavage (%)	N.D.	N.D.	N.D.	26.6	26	29.9	26.8	27.8	32.1	12.6	14.1	15.7	9.8	10.9	11	4.2	3.8	5.5

## Sheet: Fig. 6 b-f, Suppl.Fig.9 e-g
Fig. 6b (on-target cleavage) & Supplementary Fig. 9e, 9f
Numeric source data for statistic analysis
	WT			K188E			R191E			K188E/R191E			R194E			K608E/K609E			K645E			K719E			K748E			Y643A			Y647A
	0.988142	1.00573	1.0063	0.550417	0.515416	0.625476	0.774785	0.738246	0.818765	0.120198	0.0740553	0.193901	0.727404	0.709161	0.683138	0.0540005	0.0401746	0.101394	0.411428	0.384936	0.453948	0.42098	0.365285	0.441556	0.950756	0.928499	0.809956	0.0732213	0.0407089	0.140227	0.741764	0.679724	0.669612
Fig. 6b (collateral cleavage) & Supplementary Fig. 9g, 9h
Numeric source data for statistic analysis
Protein	WT			K188E			R191E			K188E/R191E			K194E			K608E/K609E			K645E			K719E			K748E			Y643A			Y647A
Relative activity	1.015	0.964153	1.02066	0.0609954	0.0930549	0.103421	0.185126	0.0988558	0.180137	0.0055492	0.0083524	0.0141762	0.162094	0.0962815	0.172952	0.0385583	0.00264302	0.0240275	0.03627	0.0413844	0.0656179	0.0319909	0.0216018	0.0243936	0.542346	0.583135	0.59238	0.00100686	0.00347826	0.00551487	0.0332838	0.0329062	0.062254
Fig. 6c , 6d
Numeric source data for statistic analysis
Protein	50 nM WT			100 nM WT			200 nM WT			100 nM Y643A			200 nM Y643A			400 nM Y643A			800 nM Y643A			100 nM Y647A			200 nM Y647A			400 nM Y647A			800 nM Y647A
Relative activity	0.599636	0.573072	0.619632	0.881951	0.882861	0.872965	1.02788	1.00731	0.965165	0.0100781	0.00706109	0.00574516	0.00210763	0.00480368	0.0199957	0.0334867	0.00095218	0.00395849	0.00090938	0.0046218	0.00331657	0.0833423	0.0511608	0.0557184	0.0833423	0.105114	0.155697	0.115224	0.103755	0.137071	0.0833423	0.0752006	0.0885632
Fig. 6e
GRNA # 1		GTCCTCCTTGAAGTCGATGCCCTTCAGCTC
	EGFP			MCHERRY
	RAW	NORMALIZED		RAW	NORMALIZED
WTCas13bt3	123	0.110215		251	0.434006
WTCas13bt3	126	0.112903		239	0.413256
WTCas13bt3	126	0.112903		239	0.413256
dCas13bt3	1095	0.981183		572	0.989049
dCas13bt3	1078	0.96595		564	0.975216
dCas13bt3	1175	1.05287		599	1.03573
mean dCas13bt3	1116			578.333
hfCas13bt3	225	0.201613		895	1.54755
hfCas13bt3	204	0.182796		889	1.53718
hfCas13bt3	231	0.206989		945	1.63401
Y647A Cas13bt3	142	0.12724		677	1.17061
Y647A Cas13bt3	145	0.129928		724	1.25187
Y647A Cas13bt3	162	0.145161		765	1.32277
Y643A Cas13bt3	507	0.454301		731	1.26398
Y643A Cas13bt3	556	0.498208		824	1.42478
Y643A Cas13bt3	546	0.489247		792	1.36945
GRNA # 2		AGCACTGCACGCCGTAGGTCAGGGTGGTCA
	EGFP			MCHERRY
	RAW	NORMALIZED		RAW	NORMALIZED
WTCas13bt3	102	0.0865629		209	0.319084
WTCas13bt3	109	0.0925035		216	0.329771
WTCas13bt3	102	0.0865629		209	0.319084
dCas13bt3	1125	0.954738		632	0.964885
dCas13bt3	1240	1.05233		680	1.03817
dCas13bt3	1170	0.992928		653	0.996947
mean dCas13bt3	1178.33			655
hfCas13bt3	173	0.146818		871	1.32977
hfCas13bt3	169	0.143423		868	1.32519
hfCas13bt3	196	0.166337		877	1.33893
Y647A Cas13bt3	113	0.0958982		839	1.28092
Y647A Cas13bt3	111	0.0942008		894	1.36489
Y647A Cas13bt3	120	0.101839		986	1.50534
Y643A Cas13bt3	480	0.407355		622	0.949618
Y643A Cas13bt3	468	0.397171		634	0.967939
Y643A Cas13bt3	516	0.437907		668	1.01985
GRNA # 3		GCAGGACCATGTGATCGCGCTTCTCGTTGG
	EGFP			MCHERRY
	RAW	NORMALIZED		RAW	NORMALIZED
WTCas13bt3	112	0.0858238		228	0.328846
WTCas13bt3	111	0.0850575		229	0.330288
WTCas13bt3	-	-		-	-
dCas13bt3	1285	0.984674		666	0.960577
dCas13bt3	1304	0.999234		700	1.00962
dCas13bt3	1326	1.01609		714	1.02981
mean dCas13bt3	1305			693.333
hfCas13bt3	560	0.429119		848	1.22308
hfCas13bt3	579	0.443678		925	1.33413
hfCas13bt3	587	0.449808		891	1.2851
Y647A Cas13bt3	348	0.266667		750	1.08173
Y647A Cas13bt3	286	0.219157		722	1.04135
Y647A Cas13bt3	343	0.262835		768	1.10769
Y643A Cas13bt3	873	0.668966		707	1.01971
Y643A Cas13bt3	860	0.659004		677	0.976442
Y643A Cas13bt3	947	0.72567		708	1.02115

## Sheet: Suppl.Fig.1a-e, g, h
Supplementary Fig. 1a
Supplementary Fig. 1b
Data included in figure are shown in the dashed box
Supplementary Fig. 1c
fluorescence (A.U.) raw data
Time (min)	Cas13bt3+crRNA+target RNA (25 nM)			Cas13bt3+crRNA+target RNA (50 nM)			Cas13bt3+crRNA+target RNA (100 nM)			Cas13bt3+hpRNA (25 nM)			Cas13bt3+hpRNA (50 nM)			Cas13bt3+hpRNA (100 nM)
5	398	322	324	675	508	648	1065	709	932	425	627	684	989	851	926	1911	1780	1800
10	707	571	513	1416	1193	1547	2132	1968	2030	947	1026	1047	2187	1873	1868	3395	3585	3354
15	937	1105	1081	1853	1688	2082	3023	2658	3025	1351	1489	1554	2968	2523	2735	4348	4513	3944
20	1270	1191	1319	2691	2513	2788	3580	3300	3206	2004	1912	2007	3648	3383	3193	4564	5069	4590
25	1283	1493	1551	2956	2948	3388	4171	3982	4013	2198	2240	2194	3966	3979	3795	5236	5329	4913
30	1788	1664	1790	3562	3433	3505	4494	4258	4353	2297	2563	2869	4363	4169	4104	5376	5406	5295
35	1802	1930	1953	3996	3270	3918	4718	4698	4651	2643	2997	2812	4693	4450	4285	5622	5995	5199
40	2064	2239	2290	4194	3727	4396	5265	4718	4794	2699	3127	3419	5155	4569	4530	5782	5935	5532
45	2197	2372	2251	4551	4198	4810	5469	4746	5038	3205	3416	3706	5123	5127	4976	6217	6140	5893
50	2474	2525	2555	4795	4565	4695	5399	4972	4926	3415	3587	3643	5415	5247	5115	6206	5886	6255
55	2581	2600	2510	4890	4744	5044	5794	5037	5494	3382	3965	3966	5505	5486	5367	6359	6191	6079
60	2767	3055	2873	5256	4476	5175	5866	5379	5554	3873	4282	4182	5795	5347	5574	6334	6436	6666
Supplementary Fig. 1d
Data included in figure are shown in the dashed box
Supplementary Fig. 1e
Supplementary Fig. 1g
fluorescence (A.U.) raw data at 60 min
T1			T12			T13			T14			T15			T16			T17
2946	2917	2748	2746	2817	2748	2518	2316	2167	2275	2229	2266	660	437	191	485	158	244	190	102	120
Supplementary Fig. 1h
Data included in figure are shown in the dashed box					Data included in figure are shown in the dashed box					Data included in figure are shown in the dashed box

## Sheet: Suppl.Fig.8 a-e
Supplementary Fig. 8a
Supplementary Fig. 8b
Supplementary Fig. 8c
Supplementary Fig. 8d
Supplementary Fig. 8e
Calculation of Kd values based on bound and unbound fractions
(nM)	WT		K188E/R191E		R194E		K608E/K609E		K645E		K719E		Y643A		Y647A
0	0	0	0	0	0	0	0	0	0	0	0	0	0	0	0	0
50	0.22774	0.20795	0.169	0.1479	0.31949	0.3497	0.14924	0.20592	0.12467	0.15623	0.22421	0.23295	0.34466	0.27676	0.26442	0.2078
100	0.34285	0.32683	0.46562	0.46108	0.5233	0.57343	0.38685	0.42039	0.43558	0.46294	0.3603	0.3464	0.64066	0.63329	0.44143	0.48345
150	0.61279	0.59681	0.75152	0.71558	0.8381	0.8144	0.73529	0.75912	0.62961	0.66432	0.68531	0.68622	0.70996	0.72518	0.63199	0.63785
200	0.69221	0.6721	0.76609	0.78269	0.8278	0.81057	0.79323	0.78397	0.78512	0.72938	0.77988	0.76383	0.85954	0.83256	0.87681	0.79172
300	0.7417	0.70137	0.85223	0.8102	0.85458	0.79805	0.88311	0.81829	0.84601	0.80744	0.88181	0.83821	0.85048	0.85952	0.88278	0.85066
